# Supplementary material for: Co-Inheritance of Pathogenic Variants in PKD1 and PKD2 Genes Determined by Parental Segregation and De Novo Origin: A Case Report
Source: Genes (Basel). 2023 Aug 6;14(8):1589. doi: 10.3390/genes14081589 (PMC10454652; doi:10.3390/genes14081589)
Supplement: Supplementary file 1 [file genes-14-01589-s001.zip]

Archive with 1 entries (1 files):
- genes-2531502-supplementary.xlsx
