# Supplementary material for: Co-Inheritance of Pathogenic Variants in PKD1 and PKD2 Genes Determined by Parental Segregation and De Novo Origin: A Case Report
Source: Genes (Basel). 2023 Aug 6;14(8):1589. doi: 10.3390/genes14081589 (PMC10454652; doi:10.3390/genes14081589)
Supplement: Supplementary file 1 [file genes-14-01589-s001.zip › genes-2531502-supplementary.xlsx]

## Sheet: Variants details
VID	Chromosome	Position	Ref	Alt	Gene	Transcript	Exon	HGVSC	HGVSP	Consequence	Zygosity	ClinVar	GQX	Quality	Variant Read Frequency	Alt Allele Depth	Total Read Depth
4:88996055:T	4	88996055	C	T	PKD2	NM_000297.3	14/15	c.2614C>T	p.(Arg872Ter)	stop_gained	Heterozygous	VCV000448036.7:pathogenic,RCV001292360.1:pathogenic,RCV000518186.3:pathogenic,VCV000448036.7:pathogenic,RCV000763531.3:pathogenic,RCV001236356.2:pathogenic,VCV000448036.7:pathogenic,VCV000448036.7:pathogenic	46	47	0.40963855	34	83
16:2141824:2141825	16	2141824	TC	-	PKD1	NM_001009944.2	41/46	c.11494_11495del	p.(Asp3832ProfsTer128)	frameshift_variant	Heterozygous	--	48	49	0.460177	52	113
Table S1: Details of PKD1 and PKD2 clinically relevant variants identified in the reported family
